# Supplementary material for: Sex-Specific Effects of Nutritional Supplements for Infants Born Early or Small: An Individual Participant Data Meta-Analysis (ESSENCE IPD-MA) I—Cognitive Function and Metabolic Risk
Source: Nutrients. 2022 Jan 18;14(3):418. doi: 10.3390/nu14030418 (PMC8838132; doi:10.3390/nu14030418)
Supplement: Supplementary file 1 [file nutrients-14-00418-s001.zip]

Archive with 1 entries (1 files):
- nutrients-1500540-supplementary.pdf
